# Supplementary material for: Efficient Preparation of Li2FeSiO4/C with High Purity and Excellent Electrochemical Performance in Li-Ion Batteries
Source: Molecules. 2025 Feb 10;30(4):808. doi: 10.3390/molecules30040808 (PMC11858047; doi:10.3390/molecules30040808)
Supplement: Supplementary file 1 [file molecules-30-00808-s001.zip]

Archive with 1 entries (1 files):
- molecules-3448910-supplementary.pdf
